# Supplementary material for: Runx2 and Runx3 differentially regulate articular chondrocytes during surgically induced osteoarthritis development
Source: Nat Commun. 2022 Oct 19;13:6187. doi: 10.1038/s41467-022-33744-5 (PMC9581901; doi:10.1038/s41467-022-33744-5)
Supplement: Supplementary file 4 — Source Data [file 41467_2022_33744_MOESM4_ESM.xlsx]

## Sheet: Figure 1a
Figure 1a	Percentage of positive cells
	Data 1	Parameter pre	Parameter 2w	Parameter 4w	Parameter 6w	Parameter 8w
IHC positive	Runx3	25.1799	15.814	5.70342	3.65854	2.31214
		20.4651	8.92857	6.66667	2.43902	3.33333
		19.6429	14.3564	4.24242	7.37327	3.90244
	Data 2	Parameter pre	Parameter 2w	Parameter 4w	Parameter 6w	Parameter 8w
DAB positive	Runx2	13.3981	11.6667	12.1622	12.4352	8.83978
		15.019	8.81763	11.4823	5.98802	12.8205
		11.4108	9.71963	11.8765	10.5263	10.6267
	Data 3	Parameter pre	Parameter 2w	Parameter 4w	Parameter 6w	Parameter 8w
DAB positive	Sox9	58.4466	24.5833	18.1081	17.3575	8.83978
		41.2548	23.4469	16.9102	10.1796	6.75991
		54.9793	18.5047	17.1021	18.0451	6.81199
	Data 4	Parameter pre	Parameter 2w	Parameter 4w	Parameter 6w	Parameter 8w
DAB positive	Col2a1	60.8386	53.047	46.4161	42.6064	35.7146
		55.5276	55.5276	43.2316	45.4114	38.9187
		60.25	53.047	40.1304	41.4161	38.1261
	Data 5	Parameter pre	Parameter 2w	Parameter 4w	Parameter 6w	Parameter 8w
DAB positive	Mmp13	0.527379	3.05085	1.22313	2.09246	3.05085
		0.673764	2.77677	2.77677	2.54985	2.09246
		0.545976	2.88057	2.09246	1.84417	2.54985

## Sheet: Figure 1b
Figure 1b	Percentage of positive cells
	Data 1	Parameter 4M	Parameter 6M	Parameter 12M	Parameter 18M
IHC positive	Runx3	19.2802	11.5607	3.1348	6.85714
		16.4384	15.3846	5.52486	2.36486
		16.5394	15.5963	9.21409	5.38922
	Data 2	Parameter 4M	Parameter 6M	Parameter 12M	Parameter 18M
DAB positive	Runx2	11.4236	10.9615	4.12574	4.11899
		15.4905	13.6802	7.56646	5.80645
		14.4177	11.3173	7.81563	2.47748
	Data 3	Parameter 4M	Parameter 6M	Parameter 12M	Parameter 18M
DAB positive	Sox9	42.355	33.0769	14.3418	9.38215
		34.5955	31.7919	22.6994	9.46237
		41.0351	34.5083	17.6353	5.40541

## Sheet: Figure 1c
Figure 1c		Each Paramter indicates IL-1b consentarion
	Data 1	Parameter 0	Parameter 0.01	Parameter 0.1	Parameter 0.2	Parameter 1.0	Parameter 2.0
	Runx3	226.153	199.964	197.973	208.832	133.947	133.412	copies/ngRNA
		231.739	209.597	187.66	184.37	132.842	114.186
		254.823	191.427	176.927	168.569	121.682	108.61
	Data 2	Parameter 0	Parameter 0.01	Parameter 0.1	Parameter 0.2	Parameter 1.0	Parameter 2.0
	Runx2	339.757	284.786	330.352	306.747	290.02	259.263
		423.935	290.561	315.047	226.159	308.309	248.93
		360.041	288.576	317.134	328.277	280.424	296.837
	Data 3	Parameter 0	Parameter 0.01	Parameter 0.1	Parameter 0.2	Parameter 1.0	Parameter 2.0
	Sox9	225.186	183.721	178.394	195.445	116.392	114.915
		256.558	192.204	197.973	214.21	128.359	135.163
		238.81	199.964	186.742	198.013	127.568	107.609
	Data 4	Parameter 0	Parameter 0.01	Parameter 0.1	Parameter 0.2	Parameter 1.0	Parameter 2.0
	Col2a1	200338	213138	219439	133227	72793	73228.3
		198918	213138	213278	138066	75389.5	68729.8
		185429	210070	220930	134214	76462	41916.3
	Data 5	Parameter 0	Parameter 0.01	Parameter 0.1	Parameter 0.2	Parameter 1.0	Parameter 2.0
	Mmp13	2683.23	2705.29	4495.13	12710.4	22036.6	26510.8
		2644.35	2687.24	4595.51	13283.2	22364	25561
		2625.08	3133.01	4365.93	13283.2	24418.6	25561

## Sheet: Figure 1d
Figure 1d		copies/ngRNA
	Sample	Runx3	Runx2	Sox9	Col2a1	Mmp13
	0h-1	237.763	67.8703	237.763	24458.3	1589.57
	0h-2	240.089	91.1485	240.089	21245.4	1403.07
	0h-3	179.24	43.2359	179.24	15207.6	1163.94
	3h-1	137.508	48.8853	137.508	18319.9	2955.21
	3h-2	141.964	41.3364	141.964	20039.6	3262.77
	3h-3	158.896	57.4141	158.896	19138	2965.13
	6h-1	118.785	58.9314	118.785	19749.6	14362
	6h-2	109.554	64.7399	109.554	19842.2	11619.1
	6h-3	111.885	51.6978	111.885	19991	12194.1
	12h-1	75.3894	50.3833	75.3894	12083.6	21934.4
	12h-2	73.2763	40.1457	73.2763	13728.2	21561.4
	12h-3	85.2788	43.8287	85.2788	14310.4	23006.2
	24h-1	83.0682	47.7821	83.0682	6998.07	18112.3
	24h-2	76.422	40.9667	76.422	7031.47	18141.9
	24h-3	93.8531	47.1672	93.853	8553.72	24665.3
	48h-1	122.746	83.5989	122.746	4944.4	75652.9
	48h-2	75.356	55.7985	75.356	2447.17	46182
	48h-3	82.7352	82.5037	82.7352	2679.15	46119

## Sheet: Figure 2ace
Figure 2a	Data1	OARSI score			Figure 2c	Data1	OARSI score			Figure 2e	Data1	OARSI score
		R3-Cntl	R3-cKOER				R3-Cntl	R3-pKOER				R3-Cntl	R3-cKOER
		6	13				4	9				3	4
		6	7				7	9.5				3	4
		6	7.5				4	6.5				13.5	3
		8	7.5				5	9.5				2	13
		6	10				7	6				1.5	3.5
		5	10				4	8.5				3.5	6
		10	15				7	4.5				9	4.5
		11	12				4.5	6				4	6
		10	6				8.5	16				4.5	6
		3	9					12				15	5
		4.5	6.5										5
		6

## Sheet: Figure 2bdf
Figure 2b	OAmodel Sham side
	Data1	IHC positive cell			Data2	IHC Positive			Data3	IHC Positive			Data4	IHC Positive			Data5	IHC Positive			Data6	IHC Positive			Data7	IHC Positive
	Runx3				Col2a1				Acan				Prg4				Mmp13				Mmp9				Col10a1
		R3-Cntl	R3-cKOER			R3-Cntl	R3-cKOER			R3-Cntl	R3-cKOER			R3-Cntl	R3-cKOER			R3-Cntl	R3-cKOER			R3-Cntl	R3-cKOER			R3-Cntl	R3-cKOER
	Sample #1	22.6695	10.3004		Sample #1	48.4	52.7		Sample #1	7.32	3.76671		Sample #1	10.26	3.35		Sample #1	0.460703	0.451695		Sample #1	0.372624	0.176426		Sample #1	6.94629	15.7363
	Sample #2	19.2802	6.85714		Sample #2	55.8	78.5		Sample #2	6.224	3.3245		Sample #2	8.17	2.51		Sample #2	0.213379	0.263148		Sample #2	0.147784	0.71509		Sample #2	9.63099	8.2724
	Sample #3	16.4384	6.51042		Sample #3	85.4	58.1		Sample #3	4.3211	3.09064		Sample #3	8.58	1.7		Sample #3	0.566349	0.341101		Sample #3	0.116043	0.533795		Sample #3	10.9885	9.16077
	Sample #4	16.5394	2.51256		Sample #4	64.1	49.7		Sample #4	4.73623	3.1386		Sample #4	9.42	1.87		Sample #4	0.503551	0.188391		Sample #4	0.119914	0.386964		Sample #4	9.65737	14.8461
	Sample #5	23.0233	4.56853		Sample #5	38.6	48.1		Sample #5	3.83	1.3425		Sample #5	1.98	2.02		Sample #5	0.344792	0.149763		Sample #5	0.568824	0.370842		Sample #5	12.789	9.73187
Figure 2d	Prg4-Cre OA model Sham side
	Data1	IHC positive cell			Data2	IHC Positive			Data3	IHC Positive			Data4	IHC Positive			Data5	IHC Positive			Data6	IHC Positive			Data7	IHC Positive
	Runx3				Col2a1				Acan				Prg4				Mmp13				Mmp9				Col10a1
		R3-Cntl	R3-pKOER			R3-Cntl	R3-cKOER			R3-Cntl	R3-cKOER			R3-Cntl	R3-cKOER			R3-Cntl	R3-cKOER			R3-Cntl	R3-cKOER			R3-Cntl	R3-cKOER
	Sample #1	22.6695	10.8374		Sample #1	30.429	56.0119		Sample #1	6.6902	2.61668		Sample #1	7.2442	3.75512		Sample #1	0.503551	0.234065		Sample #1	0.119914	0.193186		Sample #1	8.38051	5.52348
	Sample #2	18.677	9.59184		Sample #2	64.5043	32.987		Sample #2	5.66934	4.5756		Sample #2	1.90405	7.49192		Sample #2	0.152266	0.16017		Sample #2	0.128146	0.0861175		Sample #2	5.21404	6.5418
	Sample #3	18.5404	9.73684		Sample #3	43.2875	59.5561		Sample #3	3.57793	5.08477		Sample #3	3.379	6.17876		Sample #3	0.271473	0.180836		Sample #3	0.264263	0.121167		Sample #3	12.9002	6.30002
	Sample #4	16.8889	11.0497		Sample #4	63.9169	61.3451		Sample #4	4.68847	3.58937		Sample #4	5.85738	3.36243		Sample #4	0.768497	0.33		Sample #4	0.354408	0.295343		Sample #4	6.37174	9.59031
	Sample #5	21.1628	14.7793		Sample #5	54.2648	56.2486		Sample #5	5.73971	1.76107		Sample #5	8.55073	5.20235		Sample #5	0.355453	0.228291		Sample #5	0.568824	0.117078		Sample #5	7.83146	7.38594
Figure 2f	Aging
	Data1	IHC positive cell			Data2	IHC Positive			Data3	IHC Positive			Data4	IHC Positive			Data5	IHC Positive			Data6	IHC Positive			Data7	IHC Positive
	Runx3				Col2a1				Acan				Prg4				Mmp13				Mmp9				Col10a1
		R3-Cntl	R3-cKOER			R3-Cntl	R3-cKOER			R3-Cntl	R3-cKOER			R3-Cntl	R3-cKOER			R3-Cntl	R3-cKOER			R3-Cntl	R3-cKOER			R3-Cntl	R3-cKOER
	Sample #1	3.52423	3.35821		Sample #1	54.3907	50.5814		Sample #1	5.5296	1.17445		Sample #1	7.2442	3.75512		Sample #1	3.30084	3.35852		Sample #1	0.642287	0.253752		Sample #1	15.2731	13.2961
	Sample #2	2.63158	10.0694		Sample #2	47.022	29.0589		Sample #2	3.19912	1.45564		Sample #2	1.90405	7.49192		Sample #2	3.07045	2.94963		Sample #2	0.46914	0.226495		Sample #2	13.5107	14.5811
	Sample #3	5.46875	4.24028		Sample #3	15.6218	19.3197		Sample #3	1.15958	4.032		Sample #3	3.379	6.17876		Sample #3	5.39227	3.95415		Sample #3	0.180523	0.323849		Sample #3	9.78068	12.9517
	Sample #4	8.73786	3.03951		Sample #4	65.871	13.3232		Sample #4	0.918414	2.49757		Sample #4	5.85738	3.36243		Sample #4	2.10626	2.67127		Sample #4	0.255933	0.419707		Sample #4	10.0034	8.99611
	Sample #5	8.45588	6.56168		Sample #5	23.9942	35.8817		Sample #5	2.3188	0.941774		Sample #5	8.55073	5.20235		Sample #5	1.94009	3.37893		Sample #5	0.278188	0.406854		Sample #5	15.788	12.0694

## Sheet: Figure 2g
Figure 2g
	Data 1		SFZ_Cntl	SFZ_cKO	DZ_Cntl	DZ_cKO
	Runx3	Sample #1	4.83913	0.547267	2.76332	0.142282
*10^2 copies/ngRNA		Sample #2	4.73898	0.393331	2.84666	0.078642
		Sample #3	5.01974	0.419513	2.40132	0.0526463
		Sample #4	1.68828	0.32002	1.68438	0.288851
	Data 2		SFZ_Cntl	SFZ_cKO	DZ_Cntl	DZ_cKO
	Runx2	Sample #1	0.952072	1.23663	1.42777	1.67652
*10^2 copies/ngRNA		Sample #2	1.50582	1.46662	1.57268	1.42891
		Sample #3	1.10496	0.996011	2.26476	1.58701
		Sample #4	0.721478	1.30034	1.63739	2.10565
	Data 3		SFZ_Cntl	SFZ_cKO	DZ_Cntl	DZ_cKO
	Runx1	Sample #1	0.651469	0.627213	0.559672	0.446012
*10^3 copies/ngRNA		Sample #2	0.676111	0.998689	1.03206	0.651604
		Sample #3	1.77914	1.52148	0.649475	0.526046
		Sample #4	1.18427	1.41117	0.616908	0.130034
	Data 4		SFZ_Cntl	SFZ_cKO	DZ_Cntl	DZ_cKO
	Prg4	Sample #1	8.30791	5.00669	1.16219	1.57434
*10^3 copies/ngRNA		Sample #2	8.04055	5.45961	1.17528	1.26814
		Sample #3	7.63734	3.51195	1.52764	2.22129
		Sample #4	9.2596	4.44105	1.89749	2.56433
	Data 5		SFZ_Cntl	SFZ_cKO	DZ_Cntl	DZ_cKO
	Acan	Sample #1	0.568651	0.44783	2.23458	1.09911
*10^3 copies/ngRNA		Sample #2	0.624428	0.472391	2.98435	1.423
		Sample #3	0.333978	0.645627	3.40547	1.81824
		Sample #4	0.445258	0.336709	2.43964	1.97356
	Data 6		SFZ_Cntl	SFZ_cKO	DZ_Cntl	DZ_cKO
	Col2a1	Sample #1	2.55688	2.32181	5.27974	3.22941
*10^4 copies/ngRNA		Sample #2	3.04499	2.1768	7.34597	4.22845
		Sample #3	2.48176	2.4193	9.37529	5.49503
		Sample #4	2.30942	1.49309	6.91601	6.48996
	Data 7		SFZ_Cntl	SFZ_cKO	DZ_Cntl	DZ_cKO
	Sox9	Sample #1	3.74858	3.5512	4.33072	4.33651
*10^2 copies/ngRNA		Sample #2	3.47034	3.80223	4.78673	5.14552
		Sample #3	3.00617	3.85282	5.14707	6.29696
		Sample #4	4.47771	3.46264	5.4642	6.67302
	Data 8		SFZ_Cntl	SFZ_cKO	DZ_Cntl	DZ_cKO
	Mmp9	Sample #1	0.29415	0.0123646	0.110746	0.248704
copies/ngRNA		Sample #2	0.340206	0.505202	0.209931	0.456931
		Sample #3	0.666895	0.388568	0.16117	0.160279
		Sample #4	0.148877	1.00255	0.29678	0.17582
	Data 9		SFZ_Cntl	SFZ_cKO	DZ_Cntl	DZ_cKO
	Mmp13	Sample #1	3.40424	5.90867	5.81153	4.26102
*10^3 copies/ngRNA		Sample #2	3.43005	3.25905	6.19166	5.68212
		Sample #3	2.67818	3.62967	5.23859	6.35947
		Sample #4	2.59168	2.5594	4.95076	6.79252
	Data 10		SFZ_Cntl	SFZ_cKO	DZ_Cntl	DZ_cKO
	Vegfa	Sample #1	0.804986	0.682078	1.27282	0.347752
*10^2 copies/ngRNA		Sample #2	0.965795	0.687121	1.84691	0.657331
		Sample #3	1.14267	0.901784	1.76487	0.651069
		Sample #4	0.86662	1.04981	0.829368	0.825769
	Data 11		SFZ_Cntl	SFZ_cKO	DZ_Cntl	DZ_cKO
	Hif2a	Sample #1	4.80857	2.77333	8.16407	5.38402
copies/ngRNA		Sample #2	7.29176	5.39813	12.8443	9.1045
		Sample #3	2.63475	3.46074	13.1602	9.54612
		Sample #4	1.13832	5.56954	9.96472	15.8258
	Data 12		SFZ_Cntl	SFZ_cKO	DZ_Cntl	DZ_cKO
	Col10a1	Sample #1	0.613896	0.322339	1.25555	0.775736
*10^2 copies/ngRNA		Sample #2	0.698641	0.436425	0.771274	1.19628
		Sample #3	0.126975	0.565827	0.873518	1.1608
		Sample #4	0.0962418	0.482833	0.94548	1.72432

## Sheet: Figure 2hij
Figure 2h
	Data 1		R3_Cntl_AdGFP	R3_cKO_AdGFP	R3_cKO_AdR3
	Runx3	Sample #1	166.667	38.2279	229.37
copies/ngRNA		Sample #2	194.673	37.9834	159.897
		Sample #3	165.601	39.4281	149.366
	Data 2		R3_Cntl_AdGFP	R3_cKO_AdGFP	R3_cKO_AdR3
	Prg4	Sample #1	40069.4	40069.4	36759.8
copies/ngRNA		Sample #2	46093.6	45424.5	41672.8
		Sample #3	45737.7	43859.5	42265
Figure 2i
	Data 1		R3_Cntl_AdGFP	R3_cKO_AdGFP	R3_cKO_AdR3
	Runx3	Sample #1	641.49	59.9293	548.541
copies/ngRNA		Sample #2	602.762	74.0449	525.171
		Sample #3	629.608	57.0283	463.769
	Data 2		R3_Cntl_AdGFP	R3_cKO_AdGFP	R3_cKO_AdR3
	Acan	Sample #1	798.201	462.031	707.724
copies/ngRNA		Sample #2	692.159	435.852	605.975
		Sample #3	772.494	480.25	625.818
Figure 2h
	Data 1		R3_Cntl	R3_cKO	R3_Cntl_IL-1_1	R3_cKOIL-1_1	R3_CntlIL-1_10	R3_cKOIL-1_10
		Sample #1	13.7	16.36	62.53	68.61	68.04	67.47
		Sample #2	13.13	18.64	63.86	68.61	68.04	68.04
		Sample #3	14.46	18.64	63.67	68.61	68.04	68.23

## Sheet: Figure 3a
Figure 3a	Data1	OARSI score for Medial Model							Data2	OARSI score for DMMl Model
		Hetero-Cntl	Hetero-cKO	Homo-Cntl	Homo-cKO				Hetero-Cntl	Hetero-cKO	Homo-Cntl	Homo-cKO
		10	5	6	9				5.5	4.5	2.5	10.5
		8	4	4	7.5				8	6.5	4.5	5.5
		9	6	5	6.5				5	2.5	4	7.5
		6.5	1.5	3	8.5				1	1	5.5	4.5
		3	5	7.5	5.5				6.5	3.5	4	4.5
		4.5	5.5	6	7				5	4.5	3.5	3
		9	2	1.5	8				7	7.5	4.5	10
		9.5	2	3	8.5				4	4	6	4.5
		4	1	6.5	11				2.5	2.5	7.5	7.5
		8	3	6.5	14				4.5	1.5	8	11
		12.5	4	6	13				9.5	1.5	7.5	9
		1.5	5	6	8.5				7	3	4	10
		5	2	9	12				4.5	2	4
		4	1	3.5	13.5					0.5	5.5
		1	4	7	3.5						4
		4	5	10	4						5.5
											5.5
											4.5
											6.5
											7.5
		Tukey's multiple comparisons test	Mean Diff.	95.00% CI of diff.	Below threshold?	Summary	Adjusted P Value		Tukey's multiple comparisons test	Mean Diff.	95.00% CI of diff.	Below threshold?	Summary	Adjusted P Value
		Column A vs. Column B	2.719	0.1877 to 5.250	Yes	*	0.0306	A-B	Column A vs. Column B	2.17	0.006090 to 4.335	Yes	*	0.0491	A-B
		Column A vs. Column C	0.5625	-1.969 to 3.094	No	ns	0.9355	A-C	Column A vs. Column C	0.1596	-1.842 to 2.161	No	ns	0.9966	A-C
		Column A vs. Column D	-2.531	-5.062 to -0.0002405	Yes	*	0.05	A-D	Column A vs. Column D	-1.907	-4.156 to 0.3423	No	ns	0.1237	A-D
		Column B vs. Column C	-2.156	-4.687 to 0.3748	No	ns	0.1214	B-C	Column B vs. Column C	-2.011	-3.969 to -0.05268	Yes	*	0.042	B-C
		Column B vs. Column D	-5.25	-7.781 to -2.719	Yes	****	<0.0001	B-D	Column B vs. Column D	-4.077	-6.288 to -1.867	Yes	****	<0.0001	B-D
		Column C vs. Column D	-3.094	-5.625 to -0.5627	Yes	*	0.0105	C-D	Column C vs. Column D	-2.067	-4.118 to -0.01490	Yes	*	0.0477	C-D

## Sheet: Figure 3b
Figure 3b
								Statistical Results for each right table
	Data 1		HetCntl	HetCre	HomoCntl	HomoCre		Tukey's multiple comparisons test	Mean Diff.	95.00% CI of diff.	Below threshold?	Summary	Adjusted P Value
Sham	Runx2	Sample #1	19.4707	7.02703	11.3565	3.57143		Column A vs. Column B	5.763	0.8840 to 10.64	Yes	*	0.0171	A-B
Percentages of Positive Cells		Sample #2	17.8105	9.10683	21.8437	1.97802		Column A vs. Column C	-1.697	-6.577 to 3.182	No	ns	0.7657	A-C
		Sample #3	16.8081	9.45513	21.4414	2.19561		Column A vs. Column D	12.14	7.258 to 17.02	Yes	****	<0.0001	A-D
		Sample #4	12.5874	6.61323	16.2872	4.20354		Column B vs. Column C	-7.461	-12.34 to -2.581	Yes	**	0.0019	B-C
		Sample #5	14.511	12.9845	17.8322	2.07852		Column B vs. Column D	6.374	1.495 to 11.25	Yes	**	0.0079	B-D
		Sample #6	11.8236	13.2463	14.4351	6.16114		Column C vs. Column D	13.83	8.956 to 18.71	Yes	****	<0.0001	C-D
	Data 2		HetCntl	HetCre	HomoCntl	HomoCre		Tukey's multiple comparisons test	Mean Diff.	95.00% CI of diff.	Below threshold?	Summary	Adjusted P Value
Sham	Sox9	Sample #1	45.5577	37.6577	30.2839	35.2941		Column A vs. Column B	-1.053	-13.01 to 10.90	No	ns	0.9946	A-B
Percentages of Positive Cells		Sample #2	44.281	41.8564	40.0802	43.7363		Column A vs. Column C	1.8	-10.16 to 13.76	No	ns	0.9742	A-C
		Sample #3	37.691	44.5513	40.1802	19.9601		Column A vs. Column D	0.8936	-11.06 to 12.85	No	ns	0.9967	A-D
		Sample #4	38.2867	39.8798	36.6025	47.1239		Column B vs. Column C	2.853	-9.104 to 14.81	No	ns	0.908	B-C
		Sample #5	41.7981	38.3721	52.0979	43.649		Column B vs. Column D	1.946	-10.01 to 13.90	No	ns	0.9678	B-D
		Sample #6	39.8798	51.4925	37.4477	52.3697		Column C vs. Column D	-0.9068	-12.86 to 11.05	No	ns	0.9965	C-D
	Data 3		HetCntl	HetCre	HomoCntl	HomoCre		Tukey's multiple comparisons test	Mean Diff.	95.00% CI of diff.	Significant?	Summary	Adjusted P Value
Sham	Col2a1	Sample #1	40.1304	38.1261	57.9113	66.5125		Column A vs. Column B	2.426	-11.55 to 16.40	No	ns	0.9613	A-B
Percentages of Positive Cells		Sample #2	53.047	61.6535	43.2316	47.4981		Column A vs. Column C	1.224	-12.75 to 15.20	No	ns	0.9946	A-C
		Sample #3	63.5063	60.8386	46.94	42.6064		Column A vs. Column D	0.04541	-13.93 to 14.02	No	ns	>0.9999	A-D
		Sample #4	60.25	55.5276	57.8062	48.7083		Column B vs. Column C	-1.202	-15.17 to 12.77	No	ns	0.9949	B-C
		Sample #5	54.5196	53.047	51.3296	59.7296		Column B vs. Column D	-2.381	-16.35 to 11.59	No	ns	0.9633	B-D
		Sample #6	55.5276	43.2316	62.4158	61.6535		Column C vs. Column D	-1.179	-15.15 to 12.79	No	ns	0.9952	C-D
	Data 4		HetCntl	HetCre	HomoCntl	HomoCre		Tukey's multiple comparisons test	Mean Diff.	95.00% CI of diff.	Significant?	Summary	Adjusted P Value
Sham	Mmp13	Sample #1	0.245497	0.0696233	0.673764	0.174975		Column A vs. Column B	0.4625	0.1280 to 0.7969	Yes	**	0.0049	A-B
Percentages of Positive Cells		Sample #2	0.400881	0.294283	0.0612138	0.080514		Column A vs. Column C	-0.01964	-0.3541 to 0.3148	No	ns	0.9984	A-C
		Sample #3	0.770652	0.228165	0.927513	0.0389723		Column A vs. Column D	0.4749	0.1404 to 0.8093	Yes	**	0.0038	A-D
		Sample #4	0.545976	0.0972611	0.702976	0.0567591		Column B vs. Column C	-0.4821	-0.8166 to -0.1476	Yes	**	0.0033	B-C
		Sample #5	0.673764	0.0612138	0.770652	0.294283		Column B vs. Column D	0.0124	-0.3221 to 0.3469	No	ns	0.9996	B-D
		Sample #6	0.927513	0.0389723	0.545976	0.0696233		Column C vs. Column D	0.4945	0.1600 to 0.8290	Yes	**	0.0026	C-D
	Data 5		HetCntl	HetCre	HomoCntl	HomoCre		Tukey's multiple comparisons test	Mean Diff.	95.00% CI of diff.	Below threshold?	Summary	Adjusted P Value
Oamodel	Runx2		9.32203	5.56745	11.1776	2.85714		Column A vs. Column B	4.272	2.223 to 6.320	Yes	****	<0.0001	A-B
Percentages of Positive Cells			9.89209	5.9501	11.1111	2.267		Column A vs. Column C	-0.4017	-2.450 to 1.647	No	ns	0.9458	A-C
			9.87395	6.76692	10.2244	2.07101		Column A vs. Column D	6.172	4.123 to 8.220	Yes	****	<0.0001	A-D
			10.4208	4.17582	8.33333	6.75991		Column B vs. Column C	-4.673	-6.722 to -2.625	Yes	****	<0.0001	B-C
			8.33333	5.68475	9.46882	3.57143		Column B vs. Column D	1.9	-0.1485 to 3.949	No	ns	0.0751	B-D
			9.27318	3.33988	9.21053	2.55814		Column C vs. Column D	6.574	4.525 to 8.622	Yes	****	<0.0001	C-D
	Data 6		HetCntl	HetCre	HomoCntl	HomoCre		Tukey's multiple comparisons test	Mean Diff.	95.00% CI of diff.	Below threshold?	Summary	Adjusted P Value
Oamodel	Sox9		7.20339	6.63812	6.58683	7.91209		Column A vs. Column B	0.4612	-3.550 to 4.472	No	ns	0.9881	A-B
Percentages of Positive Cells			3.41727	4.9904	13.4367	11.0831		Column A vs. Column C	-0.6626	-4.674 to 3.349	No	ns	0.9664	A-C
			8.19328	7.01754	11.2219	5.91716		Column A vs. Column D	-0.8588	-4.870 to 3.152	No	ns	0.9311	A-D
			13.2265	9.01099	7.43243	8.85781		Column B vs. Column C	-1.124	-5.135 to 2.887	No	ns	0.8607	B-C
			8.33333	8.26873	6.23557	9.45378		Column B vs. Column D	-1.32	-5.331 to 2.691	No	ns	0.794	B-D
			6.76692	8.44794	6.20301	9.06977		Column C vs. Column D	-0.1962	-4.207 to 3.815	No	ns	0.9991	C-D
	Data7		HetCntl	HetCre	HomoCntl	HomoCre		Tukey's multiple comparisons test	Mean Diff.	95.00% CI of diff.	Significant?	Summary	Adjusted P Value
Oamodel	Col2a1		45.9991	45.1363	40.2583	10.7969		Column A vs. Column B	5.176	-7.935 to 18.29	No	ns	0.6907	A-B
Percentages of Positive Cells			38.9187	49.6219	43.3437	27.9234		Column A vs. Column C	7.294	-5.818 to 20.41	No	ns	0.4243	A-C
			60.8833	43.3051	32.2665	31.0315		Column A vs. Column D	26.39	13.28 to 39.50	Yes	****	<0.0001	A-D
			37.8511	46.4161	45.4114	28.5938		Column B vs. Column C	2.117	-10.99 to 15.23	No	ns	0.9685	B-C
			64.881	35.7146	45.9991	10.6199		Column B vs. Column D	21.21	8.102 to 34.33	Yes	**	0.0011	B-D
			44.1346	41.4161	41.6269	25.363		Column C vs. Column D	19.1	5.985 to 32.21	Yes	**	0.003	C-D
	Data8		HetCntl	HetCre	HomoCntl	HomoCre		Tukey's multiple comparisons test	Mean Diff.	95.00% CI of diff.	Significant?	Summary	Adjusted P Value
Oamodel	Mmp13		1.8636	0.870594	3.05085	0.612789		Column A vs. Column B	1.462	0.6724 to 2.252	Yes	***	0.0002	A-B
Percentages of Positive Cells			2.77677	0.593909	2.09246	0.622409		Column A vs. Column C	0.4882	-0.3017 to 1.278	No	ns	0.3351	A-C
			1.18199	0.50343	1.88738	0.750225		Column A vs. Column D	1.627	0.8372 to 2.417	Yes	****	<0.0001	A-D
			1.86362	0.670903	1.69843	0.655713		Column B vs. Column C	-0.9741	-1.764 to -0.1842	Yes	*	0.0124	B-C
			2.09246	0.948949	1.05378	0.684846		Column B vs. Column D	0.1648	-0.6250 to 0.9546	No	ns	0.9357	B-D
			2.54985	1.15441	2.88057	0.427272		Column C vs. Column D	1.139	0.3491 to 1.929	Yes	**	0.0033	C-D

[truncated: 15 more sheets: Figure 4b, Figure 4c, Figure 5, Figure 6bcde, Figure 7a, Figure 7b, Figure 7def, SupFig23, SipFig4, SupFig5, SupFig7, SupFig8, SupFig9, SupFig10, SupFig12]
